# Supplementary material for: Surveillance of Outbreaks of SARS-CoV-2 Infections at School in the Veneto Region: Methods and Results of the Public Health Response during the Second and Third Waves of the Pandemic between January and June 2021
Source: Int J Environ Res Public Health. 2021 Nov 19;18(22):12165. doi: 10.3390/ijerph182212165 (PMC8624233; doi:10.3390/ijerph182212165)
Supplement: Supplementary file 1 [file ijerph-18-12165-s001.zip]

Archive with 1 entries (1 files):
- ijerph-1426501-supplementary.pdf
